# Supplementary material for: The Bigger Picture: Why Oral Mucosa Heals Better Than Skin
Source: Biomolecules. 2021 Aug 6;11(8):1165. doi: 10.3390/biom11081165 (PMC8394648; doi:10.3390/biom11081165)
Supplement: Supplementary file 1 [file biomolecules-11-01165-s001.zip]

Archive with 1 entries (1 files):
- biomolecules-1277034-supplementary.pdf
